# Supplementary material for: Lupinus angustifolius Protein Hydrolysates Reduce Abdominal Adiposity and Ameliorate Metabolic Associated Fatty Liver Disease (MAFLD) in Western Diet Fed-ApoE−/− Mice
Source: Antioxidants (Basel). 2021 Jul 29;10(8):1222. doi: 10.3390/antiox10081222 (PMC8388992; doi:10.3390/antiox10081222)
Supplement: Supplementary file 1 [file antioxidants-10-01222-s001.zip]

Archive with 1 entries (1 files):
- antioxidants-1309251-supplementary.pdf
